# Supplementary material for: Glucose-1,6-bisphosphate: A new gatekeeper of cerebral mitochondrial pyruvate uptake
Source: Mol Metab. 2024 Aug 24;88:102018. doi: 10.1016/j.molmet.2024.102018 (PMC11404074; doi:10.1016/j.molmet.2024.102018)
Supplement: Multimedia component 1 [file mmc1.xlsx]

## Sheet: Tabelle1
compound	animal	treatment	labelling	corrected peak area [AUC]	pellet wet weight [mg]	normalised corrected peak area [AUC/mg]	relative normalised corrected peak area [%]
Aconitate	WT2058	CO_10	M+0	5.0521e+06	13.2	382735	39.5687
Aconitate	WT2058	CO_10	M+1	158829	13.2	12032.5	1.24397
Aconitate	WT2058	CO_10	M+2	6.16308e+06	13.2	466900	48.27
Aconitate	WT2058	CO_10	M+3	281225	13.2	21304.9	2.20259
Aconitate	WT2058	CO_10	M+4	786592	13.2	59590.3	6.16069
Aconitate	WT2058	CO_10	M+5	326101	13.2	24704.6	2.55406
Aconitate	WT2058	CO_10	M+6	0	13.2	0	0
Aconitate	WT2058	OGD_10	M+0	4.91773e+06	7.7	638666	47.0894
Aconitate	WT2058	OGD_10	M+1	251013	7.7	32599.1	2.40356
Aconitate	WT2058	OGD_10	M+2	4.05231e+06	7.7	526274	38.8027
Aconitate	WT2058	OGD_10	M+3	352014	7.7	45716.1	3.37069
Aconitate	WT2058	OGD_10	M+4	644282	7.7	83673	6.16929
Aconitate	WT2058	OGD_10	M+5	226033	7.7	29355	2.16437
Aconitate	WT2058	OGD_10	M+6	0	7.7	0	0
Aconitate	WT2094	CO_10	M+0	4.83401e+06	7.4	653244	36.116
Aconitate	WT2094	CO_10	M+1	264329	7.4	35720.2	1.97486
Aconitate	WT2094	CO_10	M+2	6.32861e+06	7.4	855217	47.2825
Aconitate	WT2094	CO_10	M+3	381353	7.4	51534.2	2.84918
Aconitate	WT2094	CO_10	M+4	1.18028e+06	7.4	159497	8.81813
Aconitate	WT2094	CO_10	M+5	396106	7.4	53527.8	2.9594
Aconitate	WT2094	CO_10	M+6	0	7.4	0	0
Aconitate	WT2094	OGD_10	M+0	5.21409e+06	7.1	734379	48.1558
Aconitate	WT2094	OGD_10	M+1	228186	7.1	32138.9	2.10746
Aconitate	WT2094	OGD_10	M+2	4.16614e+06	7.1	586781	38.4773
Aconitate	WT2094	OGD_10	M+3	369081	7.1	51983.3	3.40873
Aconitate	WT2094	OGD_10	M+4	659991	7.1	92956.5	6.09548
Aconitate	WT2094	OGD_10	M+5	190045	7.1	26767	1.7552
Aconitate	WT2094	OGD_10	M+6	0	7.1	0	0
Alpha-Ketoglutarate	WT2058	CO_10	M+0	5.66072e+08	13.2	4.28842e+07	77.4731
Alpha-Ketoglutarate	WT2058	CO_10	M+1	1.26078e+07	13.2	955137	1.72552
Alpha-Ketoglutarate	WT2058	CO_10	M+2	1.24344e+08	13.2	9.42e+06	17.0178
Alpha-Ketoglutarate	WT2058	CO_10	M+3	1.23164e+07	13.2	933061	1.68563
Alpha-Ketoglutarate	WT2058	CO_10	M+4	1.12778e+07	13.2	854382	1.5435
Alpha-Ketoglutarate	WT2058	CO_10	M+5	4.05105e+06	13.2	306898	0.554431
Alpha-Ketoglutarate	WT2058	OGD_10	M+0	3.698e+08	7.7	4.8026e+07	79.4968
Alpha-Ketoglutarate	WT2058	OGD_10	M+1	7.66828e+06	7.7	995881	1.64847
Alpha-Ketoglutarate	WT2058	OGD_10	M+2	7.04558e+07	7.7	9.15011e+06	15.146
Alpha-Ketoglutarate	WT2058	OGD_10	M+3	7.81671e+06	7.7	1.01516e+06	1.68037
Alpha-Ketoglutarate	WT2058	OGD_10	M+4	7.04434e+06	7.7	914850	1.51434
Alpha-Ketoglutarate	WT2058	OGD_10	M+5	2.39095e+06	7.7	310513	0.513988
Alpha-Ketoglutarate	WT2094	CO_10	M+0	5.92406e+08	7.4	8.00549e+07	74.1073
Alpha-Ketoglutarate	WT2094	CO_10	M+1	1.30084e+07	7.4	1.75789e+06	1.62729
Alpha-Ketoglutarate	WT2094	CO_10	M+2	1.53883e+08	7.4	2.0795e+07	19.25
Alpha-Ketoglutarate	WT2094	CO_10	M+3	1.78183e+07	7.4	2.40787e+06	2.22898
Alpha-Ketoglutarate	WT2094	CO_10	M+4	1.61937e+07	7.4	2.18834e+06	2.02576
Alpha-Ketoglutarate	WT2094	CO_10	M+5	6.08114e+06	7.4	821776	0.760722
Alpha-Ketoglutarate	WT2094	OGD_10	M+0	3.72242e+08	7.1	5.24285e+07	79.3924
Alpha-Ketoglutarate	WT2094	OGD_10	M+1	6.89016e+06	7.1	970445	1.46954
Alpha-Ketoglutarate	WT2094	OGD_10	M+2	7.04991e+07	7.1	9.92945e+06	15.0361
Alpha-Ketoglutarate	WT2094	OGD_10	M+3	8.87736e+06	7.1	1.25033e+06	1.89338
Alpha-Ketoglutarate	WT2094	OGD_10	M+4	7.06163e+06	7.1	994595	1.50611
Alpha-Ketoglutarate	WT2094	OGD_10	M+5	3.29362e+06	7.1	463891	0.702469
Citrate	WT2058	CO_10	M+0	5.53844e+08	13.2	4.19579e+07	48.6717
Citrate	WT2058	CO_10	M+1	2.02739e+07	13.2	1.5359e+06	1.78166
Citrate	WT2058	CO_10	M+2	4.49615e+08	13.2	3.40618e+07	39.5121
Citrate	WT2058	CO_10	M+3	2.7399e+07	13.2	2.07568e+06	2.40782
Citrate	WT2058	CO_10	M+4	5.5582e+07	13.2	4.21076e+06	4.88454
Citrate	WT2058	CO_10	M+5	2.7608e+07	13.2	2.09152e+06	2.42619
Citrate	WT2058	CO_10	M+6	3.59505e+06	13.2	272352	0.315932
Citrate	WT2058	OGD_10	M+0	5.47601e+08	7.7	7.1117e+07	57.7191
Citrate	WT2058	OGD_10	M+1	1.92073e+07	7.7	2.49445e+06	2.02452
Citrate	WT2058	OGD_10	M+2	2.9405e+08	7.7	3.81883e+07	30.994
Citrate	WT2058	OGD_10	M+3	2.76632e+07	7.7	3.59263e+06	2.91581
Citrate	WT2058	OGD_10	M+4	3.76839e+07	7.7	4.89402e+06	3.97203
Citrate	WT2058	OGD_10	M+5	1.91924e+07	7.7	2.49251e+06	2.02295
Citrate	WT2058	OGD_10	M+6	3.33551e+06	7.7	433183	0.351575
Citrate	WT2094	CO_10	M+0	5.92647e+08	7.4	8.00875e+07	46.8289
Citrate	WT2094	CO_10	M+1	2.5459e+07	7.4	3.44041e+06	2.01168
Citrate	WT2094	CO_10	M+2	5.0571e+08	7.4	6.83391e+07	39.9594
Citrate	WT2094	CO_10	M+3	3.13317e+07	7.4	4.23401e+06	2.47572
Citrate	WT2094	CO_10	M+4	7.16189e+07	7.4	9.67823e+06	5.65907
Citrate	WT2094	CO_10	M+5	3.24096e+07	7.4	4.37967e+06	2.56089
Citrate	WT2094	CO_10	M+6	6.38231e+06	7.4	862474	0.504308
Citrate	WT2094	OGD_10	M+0	6.70878e+08	7.1	9.44898e+07	58.8972
Citrate	WT2094	OGD_10	M+1	2.07565e+07	7.1	2.92345e+06	1.82224
Citrate	WT2094	OGD_10	M+2	3.46439e+08	7.1	4.87943e+07	30.4143
Citrate	WT2094	OGD_10	M+3	3.49615e+07	7.1	4.92415e+06	3.06931
Citrate	WT2094	OGD_10	M+4	3.92007e+07	7.1	5.52123e+06	3.44148
Citrate	WT2094	OGD_10	M+5	2.21812e+07	7.1	3.12411e+06	1.94731
Citrate	WT2094	OGD_10	M+6	4.64892e+06	7.1	654778	0.408135
Fructose-1.6-Bisphosphate	WT2058	CO_10	M+0	6.31134e+06	13.2	478132	21.5253
Fructose-1.6-Bisphosphate	WT2058	CO_10	M+6	2.30093e+07	13.2	1.74313e+06	78.4747
Fructose-1.6-Bisphosphate	WT2058	OGD_10	M+0	1.57391e+06	7.7	204403	15.7302
Fructose-1.6-Bisphosphate	WT2058	OGD_10	M+6	8.43174e+06	7.7	1.09503e+06	84.2698
Fructose-1.6-Bisphosphate	WT2094	CO_10	M+0	4.72038e+06	7.4	637889	17.5981
Fructose-1.6-Bisphosphate	WT2094	CO_10	M+6	2.21028e+07	7.4	2.98687e+06	82.4019
Fructose-1.6-Bisphosphate	WT2094	OGD_10	M+0	720275	7.1	101447	12.9709
Fructose-1.6-Bisphosphate	WT2094	OGD_10	M+6	4.83273e+06	7.1	680667	87.0291
Fructose-6-Phosphate	WT2058	CO_10	M+0	1.30119e+07	13.2	985752	18.7588
Fructose-6-Phosphate	WT2058	CO_10	M+6	5.63524e+07	13.2	4.26912e+06	81.2412
Fructose-6-Phosphate	WT2058	OGD_10	M+0	1.27125e+07	7.7	1.65097e+06	21.1672
Fructose-6-Phosphate	WT2058	OGD_10	M+6	4.7345e+07	7.7	6.1487e+06	78.8328
Fructose-6-Phosphate	WT2094	CO_10	M+0	9.73969e+06	7.4	1.31617e+06	14.1916
Fructose-6-Phosphate	WT2094	CO_10	M+6	5.88902e+07	7.4	7.95813e+06	85.8084
Fructose-6-Phosphate	WT2094	OGD_10	M+0	1.01357e+07	7.1	1.42756e+06	15.2913
Fructose-6-Phosphate	WT2094	OGD_10	M+6	5.61486e+07	7.1	7.90825e+06	84.7087
Fumarate	WT2058	CO_10	M+0	1.34156e+08	13.2	1.01633e+07	81.9967
Fumarate	WT2058	CO_10	M+1	2.75691e+06	13.2	208857	1.68504
Fumarate	WT2058	CO_10	M+2	1.49343e+07	13.2	1.13139e+06	9.12796
Fumarate	WT2058	CO_10	M+3	1.06103e+07	13.2	803807	6.48505
Fumarate	WT2058	CO_10	M+4	1.15388e+06	13.2	87415	0.705257
Fumarate	WT2058	OGD_10	M+0	9.78543e+07	7.7	1.27083e+07	81.6603
Fumarate	WT2058	OGD_10	M+1	2.40822e+06	7.7	312755	2.00968
Fumarate	WT2058	OGD_10	M+2	1.15729e+07	7.7	1.50297e+06	9.65767
Fumarate	WT2058	OGD_10	M+3	6.84609e+06	7.7	889102	5.71312
Fumarate	WT2058	OGD_10	M+4	1.1495e+06	7.7	149285	0.959267
Fumarate	WT2094	CO_10	M+0	9.21783e+07	7.4	1.24565e+07	80.6588
Fumarate	WT2094	CO_10	M+1	2.41048e+06	7.4	325741	2.10925
Fumarate	WT2094	CO_10	M+2	1.21314e+07	7.4	1.63938e+06	10.6153
Fumarate	WT2094	CO_10	M+3	6.42482e+06	7.4	868220	5.62191
Fumarate	WT2094	CO_10	M+4	1.13678e+06	7.4	153619	0.994715
Fumarate	WT2094	OGD_10	M+0	1.12489e+08	7.1	1.58435e+07	83.1308
Fumarate	WT2094	OGD_10	M+1	2.60732e+06	7.1	367228	1.92684
Fumarate	WT2094	OGD_10	M+2	1.10761e+07	7.1	1.56001e+06	8.18537
Fumarate	WT2094	OGD_10	M+3	8.01909e+06	7.1	1.12945e+06	5.92621
Fumarate	WT2094	OGD_10	M+4	1.12419e+06	7.1	158337	0.830794
Glucose	WT2058	CO_10	M+0	4.06329e+08	13.2	3.07825e+07	86.7794
Glucose	WT2058	CO_10	M+6	6.19031e+07	13.2	4.68963e+06	13.2206
Glucose	WT2058	OGD_10	M+0	2.62819e+08	7.7	3.41323e+07	82.8006
Glucose	WT2058	OGD_10	M+6	5.4593e+07	7.7	7.09e+06	17.1994
Glucose	WT2094	CO_10	M+0	3.92145e+08	7.4	5.29926e+07	86.0129
Glucose	WT2094	CO_10	M+6	6.3769e+07	7.4	8.61743e+06	13.9871
Glucose	WT2094	OGD_10	M+0	2.89086e+08	7.1	4.07163e+07	82.9873
Glucose	WT2094	OGD_10	M+6	5.92636e+07	7.1	8.34699e+06	17.0127
Glucose-1.6-Bisphosphate	WT2058	CO_10	M+0	1.44571e+07	13.2	1.09524e+06	23.452
Glucose-1.6-Bisphosphate	WT2058	CO_10	M+6	4.71885e+07	13.2	3.57489e+06	76.548
Glucose-1.6-Bisphosphate	WT2058	OGD_10	M+0	1.20299e+06	7.7	156232	21.1984
Glucose-1.6-Bisphosphate	WT2058	OGD_10	M+6	4.47191e+06	7.7	580768	78.8016
Glucose-1.6-Bisphosphate	WT2094	CO_10	M+0	1.17814e+07	7.4	1.59208e+06	19.3948
Glucose-1.6-Bisphosphate	WT2094	CO_10	M+6	4.89637e+07	7.4	6.61671e+06	80.6052
Glucose-1.6-Bisphosphate	WT2094	OGD_10	M+0	911672	7.1	128405	19.2505
Glucose-1.6-Bisphosphate	WT2094	OGD_10	M+6	3.82415e+06	7.1	538613	80.7495
Glucose-1-Phosphate	WT2058	CO_10	M+0	2.54877e+07	13.2	1.93089e+06	38.7418
Glucose-1-Phosphate	WT2058	CO_10	M+6	4.0301e+07	13.2	3.0531e+06	61.2582
Glucose-1-Phosphate	WT2058	OGD_10	M+0	2.35307e+07	7.7	3.05593e+06	43.0829
Glucose-1-Phosphate	WT2058	OGD_10	M+6	3.10866e+07	7.7	4.03721e+06	56.9171
Glucose-1-Phosphate	WT2094	CO_10	M+0	2.13186e+07	7.4	2.88089e+06	33.5062
Glucose-1-Phosphate	WT2094	CO_10	M+6	4.23071e+07	7.4	5.71717e+06	66.4938
Glucose-1-Phosphate	WT2094	OGD_10	M+0	2.02748e+07	7.1	2.85561e+06	37.1817
Glucose-1-Phosphate	WT2094	OGD_10	M+6	3.42543e+07	7.1	4.82455e+06	62.8183
Glucose-6-Phosphate	WT2058	CO_10	M+0	6.94481e+07	13.2	5.26122e+06	20.1301
Glucose-6-Phosphate	WT2058	CO_10	M+6	2.75548e+08	13.2	2.08749e+07	79.8699
Glucose-6-Phosphate	WT2058	OGD_10	M+0	4.86169e+07	7.7	6.31388e+06	18.3104
Glucose-6-Phosphate	WT2058	OGD_10	M+6	2.16899e+08	7.7	2.81686e+07	81.6896
Glucose-6-Phosphate	WT2094	CO_10	M+0	5.35873e+07	7.4	7.24153e+06	15.4139
Glucose-6-Phosphate	WT2094	CO_10	M+6	2.94068e+08	7.4	3.9739e+07	84.5861
Glucose-6-Phosphate	WT2094	OGD_10	M+0	4.99035e+07	7.1	7.02866e+06	15.8093
Glucose-6-Phosphate	WT2094	OGD_10	M+6	2.65755e+08	7.1	3.74304e+07	84.1907
Isocitrate	WT2058	CO_10	M+0	1.49021e+07	13.2	1.12895e+06	48.3326
Isocitrate	WT2058	CO_10	M+1	354880	13.2	26884.9	1.151
Isocitrate	WT2058	CO_10	M+2	1.24418e+07	13.2	942558	40.3529
Isocitrate	WT2058	CO_10	M+3	823514	13.2	62387.5	2.67094
Isocitrate	WT2058	CO_10	M+4	1.61912e+06	13.2	122661	5.25137
Isocitrate	WT2058	CO_10	M+5	691017	13.2	52349.8	2.24121
Isocitrate	WT2058	CO_10	M+6	0	13.2	0	0
Isocitrate	WT2058	OGD_10	M+0	1.28692e+07	7.7	1.67132e+06	58.5293
Isocitrate	WT2058	OGD_10	M+1	348034	7.7	45199.2	1.58287
Isocitrate	WT2058	OGD_10	M+2	6.68133e+06	7.7	867705	30.3869
Isocitrate	WT2058	OGD_10	M+3	770618	7.7	100080	3.5048
Isocitrate	WT2058	OGD_10	M+4	885914	7.7	115054	4.02917
Isocitrate	WT2058	OGD_10	M+5	432471	7.7	56165	1.96689
Isocitrate	WT2058	OGD_10	M+6	0	7.7	0	0
Isocitrate	WT2094	CO_10	M+0	1.48735e+07	7.4	2.00994e+06	45.9315
Isocitrate	WT2094	CO_10	M+1	685020	7.4	92570.3	2.11544
Isocitrate	WT2094	CO_10	M+2	1.31703e+07	7.4	1.77977e+06	40.6716
Isocitrate	WT2094	CO_10	M+3	746232	7.4	100842	2.30446
Isocitrate	WT2094	CO_10	M+4	2.10817e+06	7.4	284888	6.51031
Isocitrate	WT2094	CO_10	M+5	798779	7.4	107943	2.46674
Isocitrate	WT2094	CO_10	M+6	0	7.4	0	0
Isocitrate	WT2094	OGD_10	M+0	1.34338e+07	7.1	1.89208e+06	57.5467
Isocitrate	WT2094	OGD_10	M+1	442333	7.1	62300.4	1.89484
Isocitrate	WT2094	OGD_10	M+2	7.80714e+06	7.1	1.0996e+06	33.4437
Isocitrate	WT2094	OGD_10	M+3	447179	7.1	62982.9	1.9156
Isocitrate	WT2094	OGD_10	M+4	741757	7.1	104473	3.17749
Isocitrate	WT2094	OGD_10	M+5	471931	7.1	66469.1	2.02163
Isocitrate	WT2094	OGD_10	M+6	0	7.1	0	0
Lactate	WT2058	CO_10	M+0	1.95834e+09	13.2	1.48359e+08	28.5198
Lactate	WT2058	CO_10	M+3	4.90826e+09	13.2	3.71838e+08	71.4802
Lactate	WT2058	OGD_10	M+0	2.47114e+09	7.7	3.20928e+08	42.1813
Lactate	WT2058	OGD_10	M+3	3.38724e+09	7.7	4.39901e+08	57.8187
Lactate	WT2094	CO_10	M+0	1.12148e+09	7.4	1.51551e+08	40.2496
Lactate	WT2094	CO_10	M+3	1.66483e+09	7.4	2.24977e+08	59.7504
Lactate	WT2094	OGD_10	M+0	1.90737e+09	7.1	2.68643e+08	31.5941
Lactate	WT2094	OGD_10	M+3	4.12973e+09	7.1	5.81652e+08	68.4059
Malate	WT2058	CO_10	M+0	1.64392e+09	13.2	1.24539e+08	83.0142
Malate	WT2058	CO_10	M+1	3.07427e+07	13.2	2.32899e+06	1.55243
Malate	WT2058	CO_10	M+2	1.7108e+08	13.2	1.29606e+07	8.63916
Malate	WT2058	CO_10	M+3	1.22749e+08	13.2	9.29917e+06	6.19854
Malate	WT2058	CO_10	M+4	1.17966e+07	13.2	893683	0.595702
Malate	WT2058	OGD_10	M+0	1.16059e+09	7.7	1.50726e+08	82.4562
Malate	WT2058	OGD_10	M+1	2.91171e+07	7.7	3.78144e+06	2.06868
Malate	WT2058	OGD_10	M+2	1.30416e+08	7.7	1.69372e+07	9.26567
Malate	WT2058	OGD_10	M+3	7.63074e+07	7.7	9.91006e+06	5.4214
Malate	WT2058	OGD_10	M+4	1.10918e+07	7.7	1.44049e+06	0.788034
Malate	WT2094	CO_10	M+0	1.22005e+09	7.4	1.64871e+08	80.8645
Malate	WT2094	CO_10	M+1	3.02037e+07	7.4	4.08158e+06	2.00189
Malate	WT2094	CO_10	M+2	1.62122e+08	7.4	2.19083e+07	10.7454
Malate	WT2094	CO_10	M+3	8.40551e+07	7.4	1.13588e+07	5.57116
Malate	WT2094	CO_10	M+4	1.23274e+07	7.4	1.66586e+06	0.817056
Malate	WT2094	OGD_10	M+0	1.30487e+09	7.1	1.83784e+08	83.7149
Malate	WT2094	OGD_10	M+1	2.79546e+07	7.1	3.93727e+06	1.79345
Malate	WT2094	OGD_10	M+2	1.28948e+08	7.1	1.81617e+07	8.27278
Malate	WT2094	OGD_10	M+3	8.59548e+07	7.1	1.21063e+07	5.5145
Malate	WT2094	OGD_10	M+4	1.09784e+07	7.1	1.54626e+06	0.70433
Phosphoenolpyruvate	WT2058	CO_10	M+0	1.87682e+06	13.2	142183	39.5643
Phosphoenolpyruvate	WT2058	CO_10	M+3	2.86689e+06	13.2	217189	60.4357
Phosphoenolpyruvate	WT2058	OGD_10	M+0	3.48526e+06	7.7	452632	54.8827
Phosphoenolpyruvate	WT2058	OGD_10	M+3	2.86513e+06	7.7	372094	45.1173
Phosphoenolpyruvate	WT2094	CO_10	M+0	2.25339e+06	7.4	304512	31.5125
Phosphoenolpyruvate	WT2094	CO_10	M+3	4.89738e+06	7.4	661809	68.4875
Phosphoenolpyruvate	WT2094	OGD_10	M+0	3.30543e+06	7.1	465554	54.7276
Phosphoenolpyruvate	WT2094	OGD_10	M+3	2.73436e+06	7.1	385121	45.2724
Pyruvate	WT2058	CO_10	M+0	1.16936e+08	13.2	8.85878e+06	29.6898
Pyruvate	WT2058	CO_10	M+3	2.76922e+08	13.2	2.0979e+07	70.3102
Pyruvate	WT2058	OGD_10	M+0	1.17903e+08	7.7	1.53121e+07	38.2271
Pyruvate	WT2058	OGD_10	M+3	1.90525e+08	7.7	2.47435e+07	61.7729
Pyruvate	WT2094	CO_10	M+0	8.32432e+07	7.4	1.12491e+07	31.5719
Pyruvate	WT2094	CO_10	M+3	1.80419e+08	7.4	2.4381e+07	68.4281
Pyruvate	WT2094	OGD_10	M+0	9.92456e+07	7.1	1.39782e+07	29.7607
Pyruvate	WT2094	OGD_10	M+3	2.34233e+08	7.1	3.29905e+07	70.2393
Succinate	WT2058	CO_10	M+0	7.52014e+08	13.2	5.69708e+07	84.1395
Succinate	WT2058	CO_10	M+1	1.11847e+07	13.2	847328	1.25141
Succinate	WT2058	CO_10	M+2	1.03082e+08	13.2	7.80927e+06	11.5334
Succinate	WT2058	CO_10	M+3	2.14805e+07	13.2	1.62731e+06	2.40336
Succinate	WT2058	CO_10	M+4	6.00917e+06	13.2	455240	0.672339
Succinate	WT2058	OGD_10	M+0	4.46152e+08	7.7	5.79419e+07	83.6171
Succinate	WT2058	OGD_10	M+1	1.09403e+07	7.7	1.42082e+06	2.05041
Succinate	WT2058	OGD_10	M+2	6.05358e+07	7.7	7.8618e+06	11.3455
Succinate	WT2058	OGD_10	M+3	1.09913e+07	7.7	1.42744e+06	2.05997
Succinate	WT2058	OGD_10	M+4	4.94593e+06	7.7	642329	0.926959
Succinate	WT2094	CO_10	M+0	4.43037e+08	7.4	5.98699e+07	77.5397
Succinate	WT2094	CO_10	M+1	1.17449e+07	7.4	1.58715e+06	2.05558
Succinate	WT2094	CO_10	M+2	9.66084e+07	7.4	1.30552e+07	16.9083
Succinate	WT2094	CO_10	M+3	1.42369e+07	7.4	1.9239e+06	2.49172
Succinate	WT2094	CO_10	M+4	5.74058e+06	7.4	775754	1.00471
Succinate	WT2094	OGD_10	M+0	4.98796e+08	7.1	7.02529e+07	85.1757
Succinate	WT2094	OGD_10	M+1	1.07849e+07	7.1	1.519e+06	1.84166
Succinate	WT2094	OGD_10	M+2	6.06556e+07	7.1	8.54305e+06	10.3577
Succinate	WT2094	OGD_10	M+3	1.04956e+07	7.1	1.47826e+06	1.79226
Succinate	WT2094	OGD_10	M+4	4.87632e+06	7.1	686805	0.832693
Glucose	WT2199	CO_10	M+6	7.80401e+07	13.4	5.82389e+06	3.88157
Fumarate	WT2199	CO_10	M+1	1.72296e+06	13.4	128579	1.06147
Pyruvate	WT2199	CO_10	M+0	1.38759e+08	13.4	1.03552e+07	39.8
Pyruvate	WT2199	CO_10	M+3	2.09882e+08	13.4	1.56628e+07	60.2
Glucose	WT2199	CO_10	M+0	1.93249e+09	13.4	1.44215e+08	96.1184
Malate	WT2199	CO_10	M+2	8.68133e+07	13.4	6.4786e+06	5.79161
Malate	WT2199	CO_10	M+1	1.49529e+07	13.4	1.11589e+06	0.997558
Lactate	WT2199	CO_10	M+0	5.1086e+09	13.4	3.81239e+08	37.7443
Lactate	WT2199	CO_10	M+3	8.42617e+09	13.4	6.28819e+08	62.2557
Succinate	WT2199	CO_10	M+2	5.91019e+07	13.4	4.41059e+06	6.36092
Succinate	WT2199	CO_10	M+1	8.57793e+06	13.4	640144	0.92321
Phosphoenolpyruvate	WT2199	CO_10	M+0	376766	13.4	28116.9	48.3381
Phosphoenolpyruvate	WT2199	CO_10	M+3	402673	13.4	30050.2	51.6619
Fumarate	WT2199	CO_10	M+2	9.81641e+06	13.4	732568	6.04762
Alpha-Ketoglutarate	WT2199	CO_10	M+1	5.72955e+06	13.4	427578	1.35786
Malate	WT2199	CO_10	M+0	1.32862e+09	13.4	9.91506e+07	88.6366
Malate	WT2199	CO_10	M+4	4.64223e+06	13.4	346435	0.309699
Malate	WT2199	CO_10	M+3	6.39235e+07	13.4	4.77041e+06	4.26455
Alpha-Ketoglutarate	WT2199	CO_10	M+2	6.1402e+07	13.4	4.58224e+06	14.5518
Succinate	WT2199	CO_10	M+0	8.39695e+08	13.4	6.26638e+07	90.3732
Succinate	WT2199	CO_10	M+4	2.88048e+06	13.4	214961	0.310015
Succinate	WT2199	CO_10	M+3	1.88862e+07	13.4	1.40942e+06	2.03265
Alpha-Ketoglutarate	WT2199	CO_10	M+3	5.76952e+06	13.4	430561	1.36734
Fumarate	WT2199	CO_10	M+0	1.42524e+08	13.4	1.06361e+07	87.8053
Fumarate	WT2199	CO_10	M+4	582472	13.4	43468.1	0.358845
Fumarate	WT2199	CO_10	M+3	7.67248e+06	13.4	572573	4.72681
Alpha-Ketoglutarate	WT2199	CO_10	M+4	5.2032e+06	13.4	388299	1.23312
Glucose-1-Phosphate	WT2199	CO_10	M+0	3.1603e+07	13.4	2.35844e+06	43.9894
Glucose-6-Phosphate	WT2199	CO_10	M+6	2.18179e+08	13.4	1.6282e+07	72.7505
Fructose-6-Phosphate	WT2199	CO_10	M+6	6.17587e+07	13.4	4.60886e+06	73.3352
Alpha-Ketoglutarate	WT2199	CO_10	M+5	1.61551e+06	13.4	120560	0.382864
Glucose-1.6-Bisphosphate	WT2199	CO_10	M+0	264799	13.4	19761.1	26.0696
Fructose-1.6-Bisphosphate	WT2199	CO_10	M+0	1.64146e+06	13.4	122497	25.8726
Glucose-1-Phosphate	WT2199	CO_10	M+6	4.02393e+07	13.4	3.00293e+06	56.0106
Alpha-Ketoglutarate	WT2199	CO_10	M+0	3.42234e+08	13.4	2.55398e+07	81.107
Glucose-6-Phosphate	WT2199	CO_10	M+0	8.17215e+07	13.4	6.09862e+06	27.2495
Fructose-6-Phosphate	WT2199	CO_10	M+0	2.24555e+07	13.4	1.67579e+06	26.6648
Glucose-1.6-Bisphosphate	WT2199	CO_10	M+6	750939	13.4	56040.2	73.9304
Fructose-1.6-Bisphosphate	WT2199	CO_10	M+6	4.70294e+06	13.4	350965	74.1274
Citrate	WT2199	CO_10	M+1	9.05595e+06	13.4	675817	1.53837
Aconitate	WT2199	CO_10	M+4	379479	13.4	28319.3	4.74326
Aconitate	WT2199	CO_10	M+3	224557	13.4	16758	2.80682
Aconitate	WT2199	CO_10	M+2	3.14568e+06	13.4	234752	39.3191
Aconitate	WT2199	CO_10	M+1	147385	13.4	10998.9	1.84223
Isocitrate	WT2199	CO_10	M+4	659143	13.4	49189.8	1.91632
Isocitrate	WT2199	CO_10	M+3	499156	13.4	37250.4	1.45119
Isocitrate	WT2199	CO_10	M+2	1.27074e+07	13.4	948316	36.9443
Isocitrate	WT2199	CO_10	M+1	0	13.4	0	0
Citrate	WT2199	CO_10	M+5	1.12175e+07	13.4	837127	1.90557
Citrate	WT2199	CO_10	M+4	1.75042e+07	13.4	1.30629e+06	2.97353
Citrate	WT2199	CO_10	M+3	1.23059e+07	13.4	918353	2.09046
Citrate	WT2199	CO_10	M+2	2.06205e+08	13.4	1.53884e+07	35.0289
Aconitate	WT2199	CO_10	M+5	184310	13.4	13754.5	2.30377
Isocitrate	WT2199	CO_10	M+0	1.99508e+07	13.4	1.48887e+06	58.0029
Isocitrate	WT2199	CO_10	M+6	0	13.4	0	0
Isocitrate	WT2199	CO_10	M+5	579697	13.4	43260.9	1.68535
Citrate	WT2199	CO_10	M+0	3.31099e+08	13.4	2.47088e+07	56.2452
Citrate	WT2199	CO_10	M+6	1.28304e+06	13.4	95749.3	0.217956
Aconitate	WT2199	CO_10	M+0	3.9016e+06	13.4	291164	48.7677
Aconitate	WT2199	CO_10	M+6	17368.6	13.4	1296.17	0.217097
Glucose	WT2199	OGD_10	M+6	1.14503e+08	9.6	1.19274e+07	6.86733
Glucose	WT2199	OGD_10	M+0	1.55286e+09	9.6	1.61757e+08	93.1327
Malate	WT2199	OGD_10	M+2	8.13508e+07	9.6	8.47405e+06	6.90561
Lactate	WT2199	OGD_10	M+3	8.10608e+09	9.6	8.44383e+08	72.9755
Succinate	WT2199	OGD_10	M+2	4.34215e+07	9.6	4.52307e+06	8.43465
Phosphoenolpyruvate	WT2199	OGD_10	M+3	958277	9.6	99820.5	39.7331
Fumarate	WT2199	OGD_10	M+2	7.16132e+06	9.6	745971	6.85366
Fumarate	WT2199	OGD_10	M+1	1.24261e+06	9.6	129438	1.18922
Pyruvate	WT2199	OGD_10	M+0	8.62989e+07	9.6	8.98946e+06	32.8955
Pyruvate	WT2199	OGD_10	M+3	1.76044e+08	9.6	1.83379e+07	67.1045
Malate	WT2199	OGD_10	M+3	5.72009e+07	9.6	5.95843e+06	4.8556
Alpha-Ketoglutarate	WT2199	OGD_10	M+2	3.06867e+07	9.6	3.19653e+06	11.712
Malate	WT2199	OGD_10	M+1	1.62725e+07	9.6	1.69506e+06	1.38132
Lactate	WT2199	OGD_10	M+0	3.00186e+09	9.6	3.12694e+08	27.0245
Succinate	WT2199	OGD_10	M+3	1.0264e+07	9.6	1.06916e+06	1.99378
Alpha-Ketoglutarate	WT2199	OGD_10	M+3	2.56608e+06	9.6	267301	0.979378
Succinate	WT2199	OGD_10	M+1	7.86643e+06	9.6	819420	1.52806
Phosphoenolpyruvate	WT2199	OGD_10	M+0	1.45351e+06	9.6	151407	60.2669
Fumarate	WT2199	OGD_10	M+3	5.84897e+06	9.6	609268	5.59769
Alpha-Ketoglutarate	WT2199	OGD_10	M+4	2.42253e+06	9.6	252347	0.924591
Alpha-Ketoglutarate	WT2199	OGD_10	M+1	2.69615e+06	9.6	280849	1.02902
Malate	WT2199	OGD_10	M+0	1.01826e+09	9.6	1.06069e+08	86.437
Malate	WT2199	OGD_10	M+4	4.95377e+06	9.6	516018	0.420509
Alpha-Ketoglutarate	WT2199	OGD_10	M+5	369746	9.6	38515.3	0.141118
Glucose-1.6-Bisphosphate	WT2199	OGD_10	M+0	60482.2	9.6	6300.23	24.2242
Succinate	WT2199	OGD_10	M+0	4.50565e+08	9.6	4.69338e+07	87.5225
Succinate	WT2199	OGD_10	M+4	2.68189e+06	9.6	279363	0.520959
Alpha-Ketoglutarate	WT2199	OGD_10	M+0	2.2327e+08	9.6	2.32573e+07	85.2139
Glucose-6-Phosphate	WT2199	OGD_10	M+0	7.92381e+07	9.6	8.25397e+06	20.5833
Fumarate	WT2199	OGD_10	M+0	8.97472e+07	9.6	9.34866e+06	85.8915
Fumarate	WT2199	OGD_10	M+4	488941	9.6	50931.3	0.467935
Fructose-1.6-Bisphosphate	WT2199	OGD_10	M+6	5.11483e+06	9.6	532794	82.8497
Citrate	WT2199	OGD_10	M+1	1.48064e+07	9.6	1.54233e+06	1.48618
Glucose-1-Phosphate	WT2199	OGD_10	M+0	4.1731e+07	9.6	4.34698e+06	49.0593
Glucose-6-Phosphate	WT2199	OGD_10	M+6	3.05725e+08	9.6	3.18463e+07	79.4167
Fructose-6-Phosphate	WT2199	OGD_10	M+6	7.4589e+07	9.6	7.76968e+06	77.6455
Aconitate	WT2199	OGD_10	M+1	156953	9.6	16349.3	1.77083
Isocitrate	WT2199	OGD_10	M+4	1.6355e+06	9.6	170365	2.85635
Fructose-1.6-Bisphosphate	WT2199	OGD_10	M+0	1.05879e+06	9.6	110291	17.1503
Glucose-1-Phosphate	WT2199	OGD_10	M+6	4.33315e+07	9.6	4.51369e+06	50.9407
Isocitrate	WT2199	OGD_10	M+1	288142	9.6	30014.8	0.50323
Citrate	WT2199	OGD_10	M+5	1.8306e+07	9.6	1.90687e+06	1.83745
Fructose-6-Phosphate	WT2199	OGD_10	M+0	2.14745e+07	9.6	2.23692e+06	22.3545
Glucose-1.6-Bisphosphate	WT2199	OGD_10	M+6	189195	9.6	19707.8	75.7758
Citrate	WT2199	OGD_10	M+2	2.97445e+08	9.6	3.09839e+07	29.8558
Aconitate	WT2199	OGD_10	M+5	192540	9.6	20056.2	2.17234
Aconitate	WT2199	OGD_10	M+4	372227	9.6	38773.7	4.19967
Aconitate	WT2199	OGD_10	M+3	237435	9.6	24732.8	2.67887
Aconitate	WT2199	OGD_10	M+2	3.14972e+06	9.6	328096	35.5369
Isocitrate	WT2199	OGD_10	M+5	577700	9.6	60177.1	1.00893
Isocitrate	WT2199	OGD_10	M+3	400291	9.6	41696.9	0.699094
Isocitrate	WT2199	OGD_10	M+2	1.76914e+07	9.6	1.84285e+06	30.8974
Citrate	WT2199	OGD_10	M+6	2.34879e+06	9.6	244666	0.235758
Citrate	WT2199	OGD_10	M+4	2.75333e+07	9.6	2.86805e+06	2.76363
Citrate	WT2199	OGD_10	M+3	2.17984e+07	9.6	2.27067e+06	2.188
Aconitate	WT2199	OGD_10	M+6	20507	9.6	2136.15	0.231372
Isocitrate	WT2199	OGD_10	M+0	3.66655e+07	9.6	3.81932e+06	64.035
Isocitrate	WT2199	OGD_10	M+6	0	9.6	0	0
Citrate	WT2199	OGD_10	M+0	6.14034e+08	9.6	6.39618e+07	61.6331
Aconitate	WT2199	OGD_10	M+0	4.73386e+06	9.6	493111	53.41
