# Supplementary material for: Glucose-1,6-bisphosphate: A new gatekeeper of cerebral mitochondrial pyruvate uptake
Source: Mol Metab. 2024 Aug 24;88:102018. doi: 10.1016/j.molmet.2024.102018 (PMC11404074; doi:10.1016/j.molmet.2024.102018)
Supplement: Multimedia component 2 [file mmc2.xlsx]

## Sheet: Top 50 predicted S175  kinases
Ranking (Top 50 genes)	Gene name	Protein name
1	EEF2K	Eef2k
2	ERN1	Ire1
3	MAP3K6	Mekk6
4	EIF2AK1	Hri
5	MAP4K4	Hgk
6	STK25	Ysk1
7	MAP3K9	Mlk1
8	PHKG2	Phkg2
9	ERN2	Ire2
10	TNIK	Tnik
11	TAOK2	Tao1
12	STK26	Mst4
13	TAOK2	Tao2
14	KCNE1	Mink
15	NUAK2	Nuak2
16	NEK6	Nek6
17	MAP3K20	Zak
18	MAP3K11	Mlk3
19	TRPM7	Chak1
20	PRKCI	Pkci
21	PKN2	Pkn2
22	ULK2	Ulk2
23	CAMKK1	Camkk1
24	TSSK2	Tssk2
25	MYO3B	Myo3b
26	STK24	Mst3
27	PKN1	Pkn1
28	IRAK1	Irak1
29	MAP3K3	Mekk3
30	MAP4K3	KHS2
31	MAP3K19	Ysk4
32	ULK1	Ulk1
33	MAP3K7	Tak1
34	IRAK4	Irak4
35	NEK2	Nek2
36	NEK3	Nek3
37	PINK1	Pink1
38	MYO3A	Myo3a
39	EIF2AK2	Pkr
40	DSTYK	Dstyk
41	STK33	Stk33
42	RIPK2	Ripk2
43	MAP3K15	Map3k15
44	HASPIN	Haspin
45	NEK7	Nek7
46	MAP3K21	Mlk4
47	PRKCE	Pkce
48	SRPK3	Srpk3
49	PRKCQ	Pkct
50	NUAK1	Nuak1
Top 50 kinases predicated to phosphorylate PGM2L1 S175

## Sheet: predicted networks
GO ID	Category Description	n genes category	n genes overlap	Enrichment ratio	Fraction of total [%]	p value
GO:0006464	Cellular protein modification process	3699	47	3.61795	3.914	0
GO:0006468	Protein phosphorylation	1753	44	7.14693	7.732	0
GO:0006793	Phosphorus metabolic process	2937	44	4.26577	4.615	0
GO:0006796	Phosphate-containing compound metabolic process	2911	44	4.30387	4.656	0
GO:0016310	Phosphorylation	2107	44	5.94616	6.433	0
GO:0019538	Protein metabolic process	5124	48	2.66735	2.886	0
GO:0031098	Stress-activated protein kinase signaling cascade	291	21	20.5482	22.229	0
GO:0032147	Activation of protein kinase activity	305	19	17.7379	19.189	0
GO:0032872	Regulation of stress-activated MAPK cascade	218	16	20.8983	22.608	0
GO:0033554	Cellular response to stress	1771	33	5.30571	5.74	0
